# Supplementary material for: Complete Genome Assembly of Amycolatopsis bartoniae DSM 45807T Allows the Characterization of a Novel Glycopeptide Biosynthetic Gene Cluster
Source: Genes (Basel). 2024 Dec 22;15(12):1651. doi: 10.3390/genes15121651 (PMC11727664; doi:10.3390/genes15121651)
Supplement: Supplementary file 1 [file genes-15-01651-s001.zip]

Archive with 1 entries (1 files):
- genes-3377810-supplementary.pdf
